# Supplementary material for: Thousands of Women’s Lives Depend on the Improvement of Poland’s Cervical Cancer Screening and Prevention Education as Well as Better Networking Strategies Amongst Cervical Cancer Facilities
Source: Diagnostics (Basel). 2022 Jul 26;12(8):1807. doi: 10.3390/diagnostics12081807 (PMC9394414; doi:10.3390/diagnostics12081807)
Supplement: Supplementary file 1 [file diagnostics-12-01807-s001.zip]

Archive with 1 entries (1 files):
- diagnostics-1822651-supplementary.pdf
